# Supplementary material for: Informal welders’ occupational safety and environmental health risks in northwestern Tanzania
Source: PLOS Glob Public Health. 2024 Feb 28;4(2):e0002923. doi: 10.1371/journal.pgph.0002923 (PMC10901300; doi:10.1371/journal.pgph.0002923)
Supplement: S1 Data — (CSV) [file pgph.0002923.s002.csv]

Code	site	Adherence_status	District	age	section	education	professional_training	safety_training	Duration_atSite	DurationGroup	Any_Inspection	Any_advised	BBKnowOHS_laws	Know1	Reasons_arcWelding	Know_metals_used	Know3	materials_used	Know_anyHazard	Know5	proper_wirePlacing	Know6	proper_earthing	Know7	inspection_electric_connect	Know8	freq_inspection	healtheffects_smoke	Know9	Know_Total	Percent_Know	Know_Status	Reported_hazard	protect_smoke	B2_protect_arcFlash	protect_othersArcFlash	canProtect_Fire	safeWorkingLocation	SafetyPractices_BodyCoil_loop_Capble	sp1	SafetyPractices_Remove_electrodesNot_inUse	sp2	SafetyPractices_shut_weldingNotinUse	sp3	SafetyPractices_Danger_weldingWater	sp4	SafetyPractices_DryhandsbeforeWelding	sp5	SafetyPractices_Unplug_afterwork
NY126	25	2	1	28	4	2	2	6	1	1	2	2	2	0	1	3	1	1	1	1	1	1	1	1	1	1	4	2	0	3	42.85714286	2	1	2	2	1	1	2	1	2	1	2	1	2	1	2	1	2	1
NY118	23	2	1	35	2	3	2	6	7	3	2	2	2	0	1	3	1	1	1	1	1	1	1	1	1	1	4	1	1	5	71.42857143	1	1	1	2	2	2	1	1	2	1	2	1	2	1	2	1	2	1
IL205	50	2	2	28	4	3	2	6	3	2	2	2	2	0	2	3	1	1	1	1	1	1	1	1	1	1	1	2	0	3	42.85714286	2	1	1	1	2	2	1	1	2	1	2	1	2	1	2	1	2	1
IL173	44	2	2	24	3	2	2	6	2	2	2	2	2	0	1	3	1	1	2	0	2	0	2	0	2	0	4	1	1	2	28.57142857	2	2	1	1	2	2	2	1	2	1	2	1	2	1	2	1	2	1
NY227	31	2	1	24	3	3	2	6	0.5	1	2	2	1	1	2	3	1	1	1	1	1	1	1	1	1	1	1	1	1	7	100	1	3	1	2	2	2	1	1	2	1	2	1	2	1	2	1	2	1
NY64	65	2	1	37	4	4	2	6	11	3	2	2	2	0	1	3	1	1	1	1	1	1	1	1	1	1	1	1	1	6	85.71428571	1	1	1	2	2	2	2	1	2	1	2	1	2	1	2	1	2	1
IL104	16	2	2	24	1	2	2	6	1	1	2	2	2	0	3	3	1	1	2	0	2	0	1	1	1	1	1	1	1	3	42.85714286	2	2	1	2	2	2	1	1	2	1	2	1	2	1	2	1	2	1
IL230	63	2	2	20	4	2	2	6	1	1	2	2	2	0	2	3	1	1	1	1	1	1	1	1	1	1	1	1	1	6	85.71428571	1	1	1	2	1	1	1	1	2	1	2	1	2	1	2	1	2	1
IL107	18	2	2	28	2	3	2	6	2	2	2	2	2	0	3	3	1	1	1	1	1	1	1	1	1	1	1	1	1	3	42.85714286	2	1	1	1	2	2	1	1	2	1	2	1	2	1	2	1	2	1
IL171	43	2	2	24	2	2	2	6	11	3	2	2	2	0	3	3	1	1	1	1	1	1	1	1	1	1	1	1	1	5	71.42857143	1	1	1	2	1	1	1	1	2	1	2	1	2	1	2	1	2	1
IL8	3	1	2	38	1	3	1	5	10	3	1	1	2	0	1	3	1	1	1	1	1	1	1	1	1	1	1	1	1	3	42.85714286	2	1	1	1	1	1	1	3	0	1	2	1	2	1	2	1	2	1
IL209	51	2	2	38	1	3	2	6	9	3	1	1	2	0	1	3	1	1	1	1	1	1	2	0	1	1	1	1	1	3	42.85714286	2	3	1	1	1	1	1	1	2	1	2	1	2	1	2	1	2	1
IL103	19	2	2	33	4	2	2	6	4	2	1	1	2	0	1	3	1	1	1	1	1	1	1	1	1	1	1	1	1	3	42.85714286	2	1	1	1	2	2	1	3	0	1	2	2	1	2	1	1	2	1
IL185	55	2	2	36	4	2	1	5	4	2	2	2	2	0	1	3	1	1	1	1	1	1	1	1	1	1	1	1	1	6	85.71428571	1	1	1	1	1	1	1	1	2	1	2	1	2	1	2	1	2	1
IL192	47	2	2	41	4	2	1	5	6	3	2	2	2	0	2	3	1	1	1	1	1	1	1	1	1	1	1	1	1	5	71.42857143	1	1	1	1	1	1	2	1	2	1	2	1	2	1	2	1	2	1
NY132	30	2	1	29	1	2	1	2	4	2	2	2	2	0	1	3	1	1	1	1	1	1	1	1	1	1	1	1	1	5	71.42857143	1	3	2	2	2	2	1	1	2	1	2	1	2	1	2	1	2	1
IL24	6	1	2	31	1	2	2	6	6	3	2	2	2	0	1	3	1	1	1	1	1	1	1	1	1	1	1	1	1	3	42.85714286	2	1	1	1	1	2	1	3	0	2	1	1	2	1	2	1	2	1
IL24	6	1	2	31	1	2	2	6	6	3	2	2	2	0	1	3	1	1	1	1	1	1	1	1	1	1	1	1	1	3	42.85714286	2	1	1	1	1	2	1	3	0	2	1	1	2	1	2	1	2	1
IL7	2	2	2	27	1	3	2	3	7	3	2	2	2	0	1	3	1	1	1	1	1	1	1	1	1	1	1	1	1	3	42.85714286	2	1	1	1	1	1	1	1	2	1	2	1	2	1	2	1	2	1
IL87	12	2	2	24	4	3	2	6	7	3	2	2	2	0	1	5	0	1	1	1	1	1	1	1	1	1	1	1	1	3	42.85714286	2	1	1	2	1	1	2	1	2	1	2	1	2	1	2	1	2	1
IL86	13	2	2	19	1	3	2	6	2	2	2	2	2	0	1	5	0	1	1	1	1	1	1	1	1	1	1	1	1	3	42.85714286	2	1	1	2	1	1	2	2	1	3	0	1	2	1	2	1	2	1
IL69	12	2	2	30	4	2	2	4	10	3	2	2	2	0	1	5	0	1	1	1	1	1	1	1	1	1	1	1	1	3	42.85714286	2	1	1	2	2	2	2	1	2	1	2	1	2	1	2	1	2	1
IL90	15	2	2	19	4	3	2	6	0.333	1	2	2	2	0	4	5	0	3	1	1	1	1	1	1	1	1	1	1	1	3	42.85714286	2	3	1	2	2	2	1	1	2	1	2	1	2	1	2	1	2	1
IL156	41	1	2	20	4	4	2	5	0.5	1	2	2	2	0	1	5	0	1	1	1	1	1	1	1	1	1	1	1	1	3	42.85714286	2	3	1	2	2	2	2	3	0	1	2	1	2	1	2	1	2	1
IL156	41	1	2	20	4	4	2	5	0.5	1	2	2	2	0	1	5	0	1	1	1	1	1	1	1	1	1	1	1	1	3	42.85714286	2	3	1	2	2	2	2	3	0	1	2	1	2	1	2	1	2	1
IL147	36	2	2	27	1	2	2	4	3	2	2	2	2	0	3	5	0	1	1	1	1	1	1	1	1	1	1	2	0	3	42.85714286	2	1	2	2	1	1	1	1	2	2	1	2	1	1	2	1	2	1
IL77	10	2	2	22	4	3	2	5	2	2	2	2	2	0	2	3	1	1	1	1	1	1	2	0	1	1	1	1	1	3	42.85714286	2	1	1	2	1	1	1	3	0	3	0	1	2	2	1	1	2	1
IL204	50	2	2	24	2	3	2	6	2	2	2	2	2	0	2	3	1	1	1	1	1	1	1	1	1	1	1	1	1	6	85.71428571	1	3	1	1	2	2	1	1	2	1	2	1	2	1	2	1	2	1
IL206	55	2	2	29	4	3	2	6	5	2	2	2	2	0	4	5	0	1	1	1	2	0	1	1	1	1	1	1	1	3	42.85714286	2	1	1	2	2	2	1	1	2	1	2	1	2	1	2	1	2	1
IL216	58	2	2	21	1	3	2	4	0.8	1	2	2	2	0	1	3	1	1	1	1	1	1	1	1	1	1	1	1	1	6	85.71428571	1	1	1	4	2	2	1	1	2	2	1	2	1	1	2	1	2	1
IL214	58	2	2	23	4	3	2	4	3	2	2	2	2	0	1	3	1	1	1	1	1	1	1	1	1	1	1	1	1	6	85.71428571	1	1	1	1	1	1	2	1	2	1	2	2	1	2	1	1	2	1
IL211	49	2	2	28	3	2	2	6	1	1	2	2	2	0	1	5	0	1	1	1	1	1	1	1	1	1	1	1	1	3	42.85714286	2	3	1	1	2	2	2	2	1	2	1	1	2	1	2	1	2	1
NY124	25	2	1	30	1	2	2	3	2	2	2	2	2	0	1	3	1	1	1	1	1	1	1	1	1	1	1	1	1	5	71.42857143	1	1	1	1	1	1	1	1	2	1	2	1	2	1	2	1	2	1
NY120	24	2	1	26	1	3	2	2	6	3	2	2	2	0	1	3	1	1	1	1	1	1	1	1	1	1	1	1	1	5	71.42857143	1	2	1	2	1	1	1	1	2	1	2	1	2	1	2	1	2	1
IL01	1	1	2	36	1	3	2	6	7	3	2	2	2	0	1	3	1	1	1	1	1	1	1	1	1	1	1	1	1	3	42.85714286	2	1	1	1	1	1	1	1	2	1	2	1	2	1	2	1	2	1
IL01	1	1	2	36	1	3	2	6	7	3	2	2	2	0	1	3	1	1	1	1	1	1	1	1	1	1	1	1	1	3	42.85714286	2	1	1	1	1	1	1	1	2	1	2	1	2	1	2	1	2	1
IL179	45	2	2	24	4	3	2	4	1	1	2	2	2	0	3	5	0	1	2	0	1	1	1	1	1	1	1	2	0	3	42.85714286	2	2	2	2	2	2	1	1	2	1	2	1	2	1	2	1	2	1
IL182	46	2	2	36	4	2	2	4	6	3	2	2	2	0	1	5	0	1	2	0	2	0	2	0	1	1	1	2	0	1	14.28571429	2	2	2	2	2	2	1	1	2	1	2	1	2	1	2	1	2	1
IL183	46	2	2	27	4	3	2	4	2	2	2	2	2	0	1	5	0	1	1	1	1	1	1	1	1	1	1	1	1	3	42.85714286	2	3	1	4	1	1	1	1	2	1	2	1	2	1	2	1	2	1
IL225	47	2	2	22	2	3	2	4	2	2	2	2	2	0	1	3	1	3	1	1	1	1	1	1	1	1	1	2	0	3	42.85714286	2	1	2	1	1	1	1	1	2	1	2	1	2	1	2	1	2	1
IL219	60	2	2	24	1	2	2	4	3	2	2	2	2	0	1	3	1	1	1	1	1	1	1	1	1	1	1	1	1	6	85.71428571	1	1	1	1	2	2	1	1	2	2	1	2	1	1	2	1	2	1
IL159	4	2	2	20	4	3	2	4	2	2	2	2	2	0	1	5	0	1	1	1	1	1	1	1	1	1	1	1	1	3	42.85714286	2	1	2	2	1	1	2	1	2	1	2	1	2	1	2	1	2	1
IL222	56	2	2	23	4	3	2	4	2	2	2	2	2	0	1	3	1	1	1	1	1	1	1	1	1	1	1	2	0	3	42.85714286	2	1	2	1	2	2	2	1	2	1	2	2	1	1	2	2	1	1
IL13	4	2	2	28	1	3	2	6	3	2	2	2	2	0	1	3	1	1	1	1	1	1	1	1	1	1	1	1	1	3	42.85714286	2	1	1	1	1	1	1	1	2	2	1	2	1	1	2	1	2	1
IL17	5	2	2	20	3	2	2	6	9	3	2	2	2	0	1	3	1	1	1	1	1	1	1	1	1	1	1	1	1	3	42.85714286	2	1	1	1	1	1	1	1	2	1	2	1	2	1	2	1	2	1
IL98	20	2	2	29	2	1	2	6	8	3	2	2	2	0	1	4	1	1	1	1	1	1	1	1	1	1	1	1	1	6	85.71428571	1	3	1	3	2	2	2	1	2	1	2	1	2	1	2	1	2	1
NY152	28	2	1	26	2	3	2	6	4	2	2	2	2	0	1	3	1	1	1	1	1	1	1	1	1	1	1	1	1	5	71.42857143	1	3	1	1	1	1	1	1	2	1	2	1	2	1	2	1	2	1
IL11	4	1	2	28	1	3	2	4	2	2	2	2	2	0	1	3	1	1	1	1	1	1	1	1	1	1	1	1	1	3	42.85714286	2	1	1	1	1	1	1	1	2	1	2	1	2	1	2	1	2	1
IL11	4	1	2	28	1	3	2	4	2	2	2	2	2	0	1	3	1	1	1	1	1	1	1	1	1	1	1	1	1	3	42.85714286	2	1	1	1	1	1	1	1	2	1	2	1	2	1	2	1	2	1
NY133	30	2	1	30	1	3	2	6	2	2	2	2	2	0	1	3	1	1	1	1	1	1	1	1	1	1	1	1	1	5	71.42857143	1	1	1	1	1	1	1	1	2	1	2	1	2	1	2	1	2	1
IL22	6	2	2	25	2	1	2	6	2	2	2	2	2	0		3	1	1	2	0	2	0	1	1	1	1	2	1	1	3	42.85714286	2	2	1	2	2	2	2	3	0	2	1	2	1	1	2	2	1	1
IL165	40	2	2	20	4	3	2	6	0.6667	1	2	2	2	0	1	5	0	3	1	1	1	1	1	1	1	1	2	1	1	3	42.85714286	2	3	2	2	2	2	2	1	2	1	2	1	2	1	2	1	2	1
IL133	33	2	2	23	1	2	2	3	1	1	2	2	2	0	1	5	0	1	1	1	1	1	1	1	1	1	2	2	0	3	42.85714286	2	1	1	2	1	1	1	1	2	1	2	1	2	1	2	1	2	1
IL167	40	2	2	49	4	2	2	6	12	3	2	2	2	0	1	5	0	1	1	1	1	1	1	1	1	1	2	1	1	3	42.85714286	2	1	1	2	2	2	1	2	1	1	2	1	2	1	2	1	2	1
IL75	10	2	2	28	4	3	2	6	8	3	2	2	2	0	1	3	1	1	2	0	1	1	1	1	1	1	2	1	1	3	42.85714286	2	2	1	2	2	2	1	3	0	2	1	1	2	1	2	1	2	1
IL15	4	2	2	19	3	1	2	6	6	3	2	2	2	0	1	3	1	1	2	0	2	0	2	0	2	0	2	2	0	1	14.28571429	2	2	2	2	2	2	2	1	2	1	2	1	2	2	1	2	1	1
IL142	34	2	2	20	1	2	2	6	0.75	1	2	2	2	0	1	5	0	1	1	1	1	1	1	1	1	1	2	2	0	3	42.85714286	2	3	1	2	2	2	1	1	2	1	2	1	2	1	2	1	2	1
IL66	10	2	2	27	4	2	2	6	6	3	2	2	2	0	1	3	1	1	1	1	1	1	1	1	1	1	2	1	1	3	42.85714286	2	1	1	1	1	2	1	3	0	3	0	1	2	3	0	1	2	1
NY155	29	2	1	40	1	3	2	6	11	3	2	2	2	0	1	3	1	1	1	1	1	1	1	1	1	1	3	2	0	3	42.85714286	2	1	2	1	1	1	1	1	2	1	2	2	1	1	2	1	2	1
IL31	4	2	2	28	2	3	2	3	2	2	2	2	2	0		3	1	1	1	1	1	1	1	1	1	1	3	1	1	3	42.85714286	2	1	1	1	1	1	1	1	2	1	2	1	2	1	2	1	2	1
IL197	49	2	2	24	4	3	1	5	4	2	2	2	2	0	2	3	1	1	1	1	1	1	1	1	1	1	4	1	1	6	85.71428571	1	1	1	1	1	1	2	1	2	2	1	1	2	1	2	1	2	1
IL89	11	2	2	47	4	4	1	5	23	3	2	2	2	0	1	5	0	1	1	1	1	1	1	1	1	1	4	1	1	3	42.85714286	2	1	1	2	2	2	2	3	0	1	2	1	2	1	2	1	2	1
IL201	52	2	2	23	1	2	2	6	4	2	2	2	2	0	1	3	1	1	1	1	1	1	1	1	1	1	4	1	1	6	85.71428571	1	1	1	1	1	1	2	1	2	1	2	1	2	1	2	1	2	1
IL169	42	2	2	30	2	3	2	6	5	2	2	2	2	0	3	3	1	2	1	1	1	1	1	1	1	1	4	1	1	5	71.42857143	1	1	1	2	1	1	2	1	2	1	2	1	2	1	2	1	2	1
IL112	22	2	2	21	2	4	1	4	5	2	2	2	2	0	1	3	1	1	1	1	1	1	1	1	1	1	1	1	1	3	42.85714286	2	1	1	2	1	1	1	1	2	1	2	1	2	1	2	1	2	1
IL235	70	2	2	30	4	2	1	5	2	2	2	2	2	0	2	3	1	1	1	1	1	1	1	1	1	1	1	1	1	6	85.71428571	1	1	1	1	1	1	1	1	2	1	2	1	2	1	2	1	2	1
NY35	4	2	1	26	4	3	1	6	8	3	2	2	2	0	2	3	1	1	1	1	1	1	1	1	1	1	1	1	1	3	42.85714286	2	3	1	2	2	2	1	1	2	1	2	1	2	1	2	1	2	1
NY38	66	2	1	26	4	3	1	6	0.5	1	2	2	2	0	2	3	1	1	1	1	1	1	1	1	1	1	1	1	1	6	85.71428571	1	3	1	2	2	2	1	1	2	1	2	1	2	1	2	1	2	1
IL115	18	2	2	39	2	2	1	4	14	3	2	2	2	0	3	5	0	1	1	1	1	1	1	1	1	1	1	1	1	3	42.85714286	2	1	1	1	2	2	1	1	2	1	2	1	2	1	2	1	2	1
IL177	44	2	2	25	2	3	1	5	2	2	2	2	2	0	2	3	1	1	1	1	1	1	1	1	1	1	1	1	1	5	71.42857143	1	3	1	2	2	2	1	1	2	3	0	3	0	3	0	3	0	3
IL76	10	2	2	41	4	3	1	5	20	3	1	1	1	1	1	3	1	1	2	0	1	1	1	1	1	1	1	1	1	3	42.85714286	2	2	1	1	1	1	1	1	2	1	2	1	2	1	2	2	1	1
IL68	12	2	2	30	1	3	2	5	6	3	1	1	1	1	1	3	1	1	1	1	1	1	1	1	1	1	2	1	1	7	100	1	1	1	2	1	1	2	1	2	1	2	1	2	1	2	1	2	1
IL85	9	2	2	20	4	3	2	5	6	3	1	1	1	1	1	3	1	1	1	1	1	1	1	1	1	1	2	1	1	7	100	1	1	1	1	1	2	1	3	0	1	2	1	2	1	2	1	2	1
IL70	10	2	2	34	4	2	2	5	12	3	2	1	2	0	3	3	1	1	1	1	1	1	1	1	1	1	2	1	1	3	42.85714286	2	1	1	1	2	2	1	1	2	1	2	1	2	1	2	1	2	1
IL163	37	2	2	32	1	2	2	6	6	3	2	2	2	0	4	5	0	1	1	1	1	1	1	1	2	0	4	1	1	3	42.85714286	2	2	1	2	2	1	1	1	2	1	2	1	2	1	2	1	2	1
NY154	29	2	1	26	4	2	2	4	3	2	2	2	2	0	1	3	1	1	1	1	1	1	1	1	1	1	1	1	1	5	71.42857143	1	1	1	1	1	1	1	1	2	1	2	1	2	1	2	2	1	1
NY137	27	2	1	25	4	4	1	3	6	3	2	2	2	0	1	3	1	1	1	1	1	1	1	1	1	1	3	2	0	3	42.85714286	2	3	2	2	2	2	2	1	2	2	1	1	2	2	1	2	1	1
IL217	59	2	2	23	1	4	1	5	1	1	2	2	1	1	1	3	1	1	1	1	1	1	1	1	1	1	1	1	1	7	100	1	3	1	1	1	1	1	1	2	1	2	1	2	1	2	1	2	1
IL148	36	2	2	28	4	3	1	5	4	2	1	1	2	0	1	5	0	1	1	1	1	1	1	1	1	1	4	1	1	3	42.85714286	2	3	1	2	2	2	1	1	2	1	2	1	2	1	2	1	2	1
IL6	2	1	2	38	2	3	1	5	5	2	1	1	2	0	1	3	1	1	1	1	1	1	1	1	1	1	1	1	1	3	42.85714286	2	1	1	1	1	1	1	1	2	2	1	1	2	1	2	1	2	1
IL106	19	2	2	30	2	3	2	6	5	2	2	2	2	0	2	3	1	1	1	1	1	1	1	1	1	1	2	2	0	3	42.85714286	2	1	1	1	2	2	1	2	1	2	1	1	2	1	2	1	2	1
NY42	61	2	1	35	2	2	2	6	4	2	2	2	2	0	1	3	1	3	1	1	1	1	1	1	1	1	3	1	1	6	85.71428571	1	3	1	2	2	2	1	1	2	1	2	1	2	1	2	1	2	1
NY41	61	2	1	20	4	2	2	6	0.83	1	2	2	2	0	4	3	1	1	1	1	1	1	1	1	2	0	4	1	1	3	42.85714286	2	1	1	2	2	2	2	1	2	1	2	1	2	1	2	1	2	1
IL109	22	2	2	20	2	3	2	6	0.67	1	2	2	2	0	4	5	0	1	1	1	2	0	2	0	2	0	4	2	0	1	14.28571429	2	3	2	3	2	2	2	3	0	3	0	1	2	3	0	2	1	1
IL102	17	2	2	36	4	3	2	2	11	3	2	2	2	0	3	5	0	1	1	1	1	1	1	1	2	0	4	1	1	3	42.85714286	2	1	1	1	1	1	1	3	0	1	2	1	2	1	2	1	2	1
IL100	17	2	2	21	3	2	2	6	1	1	2	2	2	0	2	3	1		1	1	1	1	1	1	1	1	4	1	1	3	42.85714286	2	1	2	4	2	2	2	1	2	1	2	1	2	1	2	1	2	1
IL141	34	2	2	20	1	2	2	1	1	1	1	1	1	1	1	5	0	1	1	1	1	1	1	1	1	1	4	1	1	6	85.71428571	1	1	1	2	1	2	2	1	2	1	2	1	2	1	2	1	2	1
IL140	34	2	2	19	1	2	2	2	1	1	1	1	1	1	1	5	0	1	1	1	1	1	2	0	1	1	4	1	1	3	42.85714286	2	2		2	2	2	2	3	0	3	0	2	1	2	1	2	1	2
IL28	5	2	2	34	1	3	1	1	7	3	1	1	2	0	1	3	1	1	1	1	1	1	1	1	1	1	1	1	1	3	42.85714286	2	1	1	1	1	1	1	1	2	1	2	1	2	1	2	1	2	1
IL27	5	2	2	30	2	3	1	1	3	2	1	1	1	1	1	3	1	1	1	1	1	1	1	1	2	0	1	1	1	3	42.85714286	2	1		1	1	1	1	1	2	2	1	1	2	2	1	1	2	2
IL83	16	2	2	30	4	4	1	5	7	3	1	1	1	1	2	3	1	1	1	1	1	1	1	1	1	1	1	1	1	7	100	1	1	1	2	1	1	2	3	0	3	0	1	2	1	2	1	2	1
IL25	6	2	2	36	4	3	1	5	7	3	1	1	2	0	1	3	1	1	1	1	1	1	1	1	1	1	1	1	1	3	42.85714286	2	3	1	1	1	1	1	1	2	2	1	2	1	1	2	1	2	1
IL8	3	1	2	38	1	3	1	5	10	3	1	1	2	0	1	3	1	1	1	1	1	1	1	1	1	1	1	1	1	3	42.85714286	2	1	1	1	1	1	1	3	0	1	2	1	2	1	2	1	2	1
IL172	43	2	2	24	1	2	2	6	4	2	2	2	2	0	1	3	1	1	1	1	1	1	1	1	1	1	4	1	1	5	71.42857143	1	1	1	2	2	2	1	1	2	1	2	1	2	1	2	1	2	1
IL176	44	2	2	25	2	4	3	5	4	2	2	2	2	0	2	3	1	1	1	1	1	1	1	1	1	1	1	1	1	5	71.42857143	1	1	1	1	1	1	1	1	2	1	2	1	2	1	2	1	2	1
IL18	5	2	2	29	1	3	1	1	2	2	2	2	2	0	1	3	1	1	1	1	1	1	1	1	1	1	1	1	1	3	42.85714286	2	3	1	1	1	1	1	1	2	1	2	1	2	1	2	1	2	1
NY130	26	2	1	26	1	4	1	5	4	2	2	2	2	0	1	3	1	1	2	0	1	1	1	1	1	1	1	1	1	3	42.85714286	2	2	1	1	1	1	1	1	2	1	2	1	2	1	2	1	2	1
IL164	42	2	2	29	4	4	1	6	2	2	2	2	2	0	1	5	0	1	1	1	1	1	1	1	1	1	1	1	1	3	42.85714286	2	3	1	2	2	2	2	1	2	1	2	1	2	1	2	1	2	1
IL158	41	2	2	29	4	3	1	5	2	2	2	2	2	0	1	5	0	1	1	1	1	1	1	1	1	1	1	1	1	3	42.85714286	2	1	1	2	1	1	2	1	2	1	2	1	2	1	2	1	2	1
IL162	37	2	2	30	4	3	1	5	5	2	2	2	2	0	1	5	0	1	1	1	1	1	1	1	1	1	1	2	0	3	42.85714286	2	1	1	2	1	1	2	1	2	1	2	1	2	1	2	1	2	1
IL160	38	2	2	20	4	2	1	5	1	1	2	2	2	0	1	5	0	1	1	1	1	1	1	1	1	1	1	1	1	3	42.85714286	2	1	1	2	1	1	2	1	2	1	2	1	2	1	2	1	2	1
IL175	44	2	2	20	4	2	1	5	1	1	2	2	2	0	1	5	0	1	1	1	1	1	1	1	1	1	1	1	1	3	42.85714286	2	1	1	2	1	1	2	1	2	1	2	1	2	1	2	1	2	1
IL187	51	2	2	34	4	2	1	5	4	2	2	2	2	0	1	3	1	3	1	1	1	1	1	1	1	1	1	1	1	6	85.71428571	1	1	1	1	1	1	2	1	2	1	2	1	2	1	2	1	2	1
IL190	50	2	2	48	4	2	1	5	8	3	2	2	2	0	1	3	1	1	1	1	1	1	1	1	1	1	1	1	1	6	85.71428571	1	2	1	1	1	1	2	1	2	1	2	1	2	1	2	1	2	1
IL199	52	2	2	28	4	2	1	5	3	2	2	2	2	0	1	3	1	1	1	1	1	1	1	1	1	1	1	1	1	6	85.71428571	1	1	1	1	1	1	1	1	2	1	2	1	2	1	2	1	2	1
IL184	55	2	2	40	4	3	1	5	4	2	2	2	2	0	1	3	1	1	1	1	1	1	1	1	1	1	1	1	1	6	85.71428571	1	1	1	1	1	1	1	1	2	1	2	1	2	1	2	1	2	1
IL188	51	2	2	46	4	2	1	5	6	3	2	2	2	0	1	3	1	1	1	1	1	1	1	1	1	1	1	1	1	6	85.71428571	1	1	1	1	1	1	2	1	2	1	2	1	2	1	2	1	2	1
IL186	47	2	2	32	4	3	1	5	2	2	2	2	2	0	2	3	1	1	1	1	1	1	1	1	1	1	1	1	1	5	71.42857143	1	3	1	1	1	1	2	1	2	1	2	1	2	1	2	1	2	1
NY132	26	2	1	26	1	2	1	2	3	2	2	2	2	0	1	3	1	1	1	1	1	1	1	1	1	1	1	1	1	5	71.42857143	1	1	1	1	1	1	1	1	2	1	2	1	2	1	2	1	2	1
NY37	68	2	1	26	4	3	1	5	0.75	1	2	2	2	0	2	3	1	1	1	1	1	1	1	1	1	1	1	1	1	6	85.71428571	1	3	1	2	2	2	2	1	2	1	2	1	2	1	2	1	2	1
IL178	44	2	2	30	2	3	1	5	4	2	2	2	2	0	1	3	1	1	1	1	1	1	1	1	1	1	1	1	1	5	71.42857143	1	1	1	2	1	1	1	1	2	1	2	1	2	1	2	1	2	1
IL80	9	2	2	69	4	2	1	5	30	3	2	2	1	1	2	3	1	1	1	1	1	1	1	1	1	1	1	1	1	7	100	1	2	1	1	1	1	1	1	2	1	2	1	2	1	2	1	2	1
NY36	67	2	1	20	4	1	1	1	7	3	2	2	2	0	2	3	1	1	1	1	1	1	1	1	1	1	1	1	1	6	85.71428571	1	1	1	2	1	1	1	1	2	1	2	1	2	1	2	1	2	1
IL174	44	2	2	29	2	2	1	5	1	1	2	2	2	0		4	1	1	1	1	1	1	1	1	1	1	1	1	1	6	85.71428571	1	1	1	2	1	1	1	1	2	1	2	1	2	1	2	1	2	1
IL231	7	2	2	20	4	2	2	6	4	2	2	2	2	0	2	3	1	1	1	1	1	1	1	1	1	1	1	1	1	3	42.85714286	2	1	1	2	1	1	1	1	2	1	2	1	2	1	2	1	2	1
IL233	69	2	2	34	4	2	2	5	3	2	2	2	2	0	2	3	1	1	1	1	1	1	1	1	1	1	1	1	1	6	85.71428571	1	1	1	2	1	1	1	1	2	1	2	1	2	1	2	1	2	1
NY40	61	2	1	20	4	3	2	6	10	3	2	2	2	0	1	3	1	1	1	1	1	1	1	1	1	1	1	1	1	6	85.71428571	1	1	1	2	1	1	2	1	2	1	2	1	2	1	2	1	2	1
IL92	22	2	2	28	2	3	2	6	3.2	2	2	2	2	0	2	3	1	1	1	1	1	1	1	1	1	1	1	1	1	5	71.42857143	1	1	1	2	2	2	2	1	2	2	1	1	2	1	2	1	2	1
NY139	28	2	1	26	4	3	1	2	4	2	1	1	1	1	1	4	1	1	1	1	1	1	1	1	1	1	3	1	1	7	100	1	3	1	2	2	2	1	1	2	1	2	1	2	1	2	1	2	1
IL5	2	2	2	32	1	2	2	1	4	2	1	1	2	0	1	3	1	1	1	1	1	1	1	1	1	1	3	1	1	3	42.85714286	2	3	1	1	1	1	1	1	2	1	2	1	2	1	2	1	2	1
IL81	9	2	2	30	4	1	2	5	8	3	1	2	2	0	3	3	1	1	1	1	2	0	2	0	1	1	1	1	1	3	42.85714286	2	2	2	4	2	2	2	1	2	1	2	1	2	1	2	1	2	1
IL99	19	2	2	24	4	4	1	6	3	2	2	2	2	0	1	3	1	1	1	1	1	1	1	1	1	1	1	1	1	3	42.85714286	2	1	1	2	1	1	1	1	2	2	1	1	2	1	2	1	2	1
IL226	64	2	2	30	4	3	2	1	10	3	2	2	2	0	2	3	1	1	1	1	1	1	1	1	1	1	1	1	1	6	85.71428571	1	1	1	2	1	1	1	1	2	1	2	1	2	1	2	1	2	1
IL145	35	2	2	30	2	2	2	6	4	2	2	2	2	0	4	5	0	3	2	0	2	0	2	0	2	0	4	2	0	0	0	2	2		4	2	2	2	1	2	1	2	1	2	1	2	1	2	1
IL146	35	2	2	21	2	2	2	6	0.8333	1	2	2	2	0	1	5	0	3	2	0	2	0	2	0	2	0	4	2	0	0	0	2	2	1	2	2	2	2	1	2	1	2	1	2	1	2	1	2	1
IL232	70	2	2	36	4	2	1	5	4	2	2	2	2	0	2	3	1	1	1	1	1	1	1	1	1	1	1	1	1	6	85.71428571	1	1	1	2	1	1	1	1	2	1	2	1	2	1	2	1	2	1
IL229	63	2	2	28	1	3	1	6	5	2	2	2	2	0	2	3	1	1	1	1	1	1	1	1	1	1	1	1	1	6	85.71428571	1	1	1	2	1	1	1	1	2	1	2	1	2	1	2	1	2	1
IL111	19	2	2	29	1	3	2	6	4	2	2	2	2	0	3	5	0	1	1	1	1	1	1	1	1	1	2	1	1	3	42.85714286	2	1	1	1	1	1	1	1	2	1	2	1	2	1	2	1	2	1
IL96	22	2	2	27	1	2	2	6	4	2	1	1	1	1	1	3	1	1	1	1	1	1	1	1	1	1	3	1	1	7	100	1	3	1	1	1	1	1	1	2	1	2	1	2	1	2	1	2	1
IL33	6	2	2	28	1	3	1	6	3	2	2	2	2	0	1	3	1	1	1	1	1	1	2	0	2	0	4	1	1	3	42.85714286	2	1	1	1	1	1	1	1	2	2	1	2	1	1	2	2	1	1
NY122	24	2	1	31	3	2	2	6	7	3	2	2	2	0		5	0		1	1	2	0	2	0	2	0	4	1	1	2	28.57142857	2	1	2	1	2	2	2	2	1	2	1	1	2	2	1	3	0	1
IL108	16	2	2	31	4	2	2	6	4	2	2	2	2	0	3	3	1	1	1	1	1	1	1	1	1	1	4	1	1	3	42.85714286	2	1	1	1	2	2	2	3	0	2	1	1	2	1	2	1	2	2
IL84	9	2	2	24	4	3	2	5	4	2	2	2	1	1	1	3	1	1	1	1	1	1	1	1	1	1	1	1	1	7	100	1	3	1	1	1	2	1	1	2	1	2	1	2	1	2	1	2	1
IL113	22	2	2	20	1	2	2	4	0.69	1	2	2	2	0	3	3	1	1	1	1	1	1	1	1	1	1	1	2	0	3	42.85714286	2	3	2	2	2	2	1	1	2	2	1	1	2	1	2	2	1	1
IL105	18	2	2	21	4	3	2	6	6	3	2	2	2	0	2	3	1	1	1	1	1	1	1	1	1	1	1	1	1	3	42.85714286	2	1	1	2	2	2	2	1	2	1	2	1	2	1	2	1	2	1
IL82	9	2	2	35	1	2	2	6	6	3	2	2	2	0	1	3	1	1	1	1	1	1	1	1	1	1	1	1	1	3	42.85714286	2	2	1	1	1	1	1	1	2	1	2	1	2	1	2	1	2	1
IL170	42	2	2	32	2	2	2	6	4	2	2	2	2	0	1	3	1	1	1	1	1	1	1	1	1	1	1	2	0	3	42.85714286	2	1		2	1	1	1	1	2	1	2	1	2	1	2	1	2	1
IL168	40	2	2	36	4	2	2	2	6	3	2	2	2	0		3	1	1	1	1	1	1	1	1	1	1	1	1	1	5	71.42857143	1	1	1	2	1	1	2	1	2	1	2	1	2	1	2	1	2	1
NY43	62	2	1	29	1	3	2	6	3	2	2	2	2	0	1	3	1	1	1	1	1	1	2	0	1	1	2	1	1	3	42.85714286	2	1	1	1	1	1	2	1	2	1	2	1	2	1	2	1	2	1
IL101	17	2	2	20	4	2	2	4	3	2	2	2	2	0	3	3	1		2	0	2	0	1	1	1	1	2	1	1	3	42.85714286	2	2	1	2	2	2	1	1	2	1	2	1	2	1	2	1	2	1
IL99	23	2	2	33	2	3	2	5	3	2	2	2	1	1	3	3	1	1	1	1	1	1	1	1	1	1	2	1	1	7	100	1	1	1	1	1	1	2	3	0	3	0	1	2	3	0	1	2	1
IL72	16	2	2	29	4	3	2	6	7	3	2	2	2	0	1	3	1	2	1	1	1	1	2	0	1	1	2	1	1	3	42.85714286	2	1	1	1	1	1	1	1	2	2	1	1	2	1	2	1	2	2
IL6	2	1	2	38	2	3	1	5	5	2	1	1	2	0	1	3	1	1	1	1	1	1	1	1	1	1	1	1	1	3	42.85714286	2	1	1	1	1	1	1	1	2	2	1	1	2	1	2	1	2	1
IL03	1	2	2	26	3	3	2	2	2	2	1	1	2	0	1	3	1	1	1	1	1	1	1	1	1	1	3	1	1	3	42.85714286	2	1	1	1	1	1	1	1	2	1	2	1	2	1	2	1	2	1
IL26	5	2	2	20	2	3	2	6	10	3	2	1	1	1	1	1	1	1	1	1	1	1	1	1	1	1	1	1	1	7	100	1	1	1	1	1	1	1	1	2	1	2	1	2	1	2	1	2	1
NY39	65	2	1	25	4	3	2	1	8	3	1	2	2	0	2	3	1	1	1	1	1	1	1	1	1	1	1	1	1	6	85.71428571	1	2	1	2	1	1	1	1	2	1	2	1	2	1	2	1	2	1
NY135	30	2	1	56	4	4	1	2	10	3	2	2	2	0	1	3	1	1	1	1	1	1	1	1	1	1	4	1	1	3	42.85714286	2	1	1	1	1	1	1	1	2	1	2	1	2	1	2	1	2	1
NY128	25	2	1	32	4	3	1	5	3	2	2	2	2	0		5	0		2	0	2	0	2	0	2	0	4	1	1	1	14.28571429	2	2		2	2	2	2	1	2	1	2	1	2	1	2	1	2	1
IL208	55	2	2	32	3	2	2	6	2	2	2	2	2	0	4	5	0	3	1	1	2	0	2	0	2	0	4	2	0	1	14.28571429	2	3	2	3	2	2	2	1	2	3	0	1	2	1	2	1	2	1
IL207	55	2	2	19	2	3	2	6	7	3	2	2	2	0	2	5	0	1	1	1	1	1	1	1	2	0	4	2	0	3	42.85714286	2	1	1	2	2	2	1	1	2	1	2	1	2	1	2	1	2	1
IL16	38	2	2	30	2	3	2	6	2	2	2	2	2	0		3	1	1	1	1	2	0	1	1	1	1	4	1	1	3	42.85714286	2	1	1	1	1	1	1	2	1	3	0	1	2	1	2	2	1	1
IL10	3	2	2	27	1	3	2	6	7	3	2	2	1	1	1	3	1	1	1	1	2	0	2	0	2	0	4	2	0	3	42.85714286	2	1	2	2	1	1	1	1	2	1	2	1	2	1	2	1	2	1
IL210	49	2	2	19	3	2	2	6	0.5	1	2	2	2	0	4	5	0	3	1	1	1	1	1	1	2	0	4	2	0	3	42.85714286	2	2	1	2	2	2	2	1	2	1	2	1	2	1	2	1	2	1
NY127	25	2	1	23	1	2	2	4	2	2	2	2	2	0	2	3	1	1	1	1	1	1	1	1	2	0	4	2	0	3	42.85714286	2	1	2	2	1	1	1	1	2	2	1	1	2	2	1	1	2	1
IL191	50	2	2	46	4	2	1	5	6	3	2	2	2	0	2	3	1	1	1	1	1	1	1	1	1	1	1	1	1	6	85.71428571	1	1	1	1	1	1	2	1	2	1	2	1	2	1	2	1	2	1
IL20	6	2	2	32	4	4	1	2	7	3	2	2	2	0	1	3	1	1	1	1	1	1	1	1	1	1	1	1	1	3	42.85714286	2	1	1	1	1	1	1	1	2	1	2	1	2	1	2	1	2	1
IL166	40	2	2	32	4	4	1	5	6	3	2	2	2	0	3	5	0	1	1	1	1	1	1	1	1	1	1	2	0	3	42.85714286	2	1	2	2	2	2	1	1	2	1	2	1	2	1	2	1	2	1
IL212	57	2	2	28	4	3	1	5	3	2	2	2	2	0	1	3	1	1	1	1	1	1	1	1	1	1	1	1	1	6	85.71428571	1	1	1	4	2	2	1	1	2	1	2	1	2	1	2	1	2	1
IL218	59	2	2	28	4	4	1	5	3	2	2	2	1	1	1	3	1	1	1	1	1	1	1	1	1	1	1	2	0	6	85.71428571	1	1	2	1	1	1	1	1	2	1	2	1	2	1	2	1	2	1
IL223	56	2	2	24	2	4	1	5	4	2	2	2	2	0	2	3	1	1	2	0	1	1	1	1	1	1	1	1	1	3	42.85714286	2	2	1	1	2	2	2	1	2	1	2	1	2	1	2	1	2	1
NY125	25	2	1	26	4	3	1	2	3	2	2	2	2	0	2	3	1	1	2	0	1	1	2	0	1	1	1	2	0	3	42.85714286	2	2	2	4	2	2	2	1	2	1	2	2	1	2	1	1	2	1
IL94	21	2	2	47	1	4	1	6	20	3	2	2	2	0	3	4	1	2	1	1	1	1	1	1	1	1	1	1	1	6	85.71428571	1	1	1	1	1	1	1	1	2	1	2	1	2	1	2	1	2	1
IL189	49	2	2	46	4	2	1	5	9	3	2	2	2	0	2	3	1	1	1	1	1	1	1	1	1	1	1	1	1	6	85.71428571	1	1	1	1	1	1	2	1	2	1	2	1	2	1	2	1	2	1
NY138	27	2	1	26	4	3	1	3	3	2	2	2	1	1	1	3	1	1	1	1	1	1	1	1	1	1	4	1	1	7	100	1	1	1	1	1	1	1	1	2	1	2	1	2	1	2	1	2	1
IL234	69	2	2	28	4	3	1	5	8	3	2	2	2	0	2	3	1	1	1	1	1	1	1	1	1	1	1	1	1	6	85.71428571	1	2	1	2	1	1	1	1	2	1	2	1	2	1	2	1	2	1
IL114	22	2	2	21	4	3	2	6	0.42	1	2	2	2	0	4	3	1		1	1	1	1	2	0	1	1	1	1	1	3	42.85714286	2	3	1	2	2	2	2	1	2	1	2	1	2	1	2	1	2	1
NY229	31	2	1	28	4	3	2	6	0.67	1	2	2	2	0	2	3	1	1	1	1	1	1	1	1	1	1	1	1	1	5	71.42857143	1	3	1	2	2	2	1	1	2	1	2	1	2	1	2	1	2	1
IL134	33	2	2	22	1	3	2	4	0.333	1	1	1	1	1	1	5	0	1	1	1	1	1	1	1	1	1	2	1	1	6	85.71428571	1	3	1	2	2	2	1	1	2	1	2	1	2	1	2	1	2	1
NY121	24	2	1	26	4	3	1	3	6	3	2	1	2	0	1	4	1	1	1	1	1	1	1	1	1	1	4	1	1	6	85.71428571	1	3	1	2	2	2	1	1	2	1	2	1	2	1	2	1	2	1
IL9	3	2	2	21	1	3	2	2	4	2	2	1	2	0	1	3	1	1	2	0	2	0	2	0	1	1	4	1	1	3	42.85714286	2	2	1	2	2	2	2	2	1	2	1	2	1	2	1	2	1	2
NY116	23	2	1	31	2	3	1	2	8	3	2	1	2	0	1	3	1	1	1	1	2	0	1	1	1	1	1	1	1	3	42.85714286	2	3	1	1	2	2	1	1	2	1	2	1	2	1	2	1	2	1
IL12	18	2	2	29	1	3	2	4	7	3	2	1	1	1	1	3	1	1	1	1	1	1	1	1	1	1	1	1	1	7	100	1	1	1	1	1	1	2	1	2	1	2	1	2	1	2	1	2	1
IL23	6	2	2	23	1	2	1	1	1	1	2	1	2	0	1	3	1	1	1	1	1	1	1	1	2	0	2	1	1	3	42.85714286	2	3	1	1	1	1	1	1	2	2	1	1	2	2	1	2	1	1
IL110	17	2	2	26	1	3	1	6	2	2	1	2	2	0		3	1	1	2	0	1	1	1	1	1	1	1	1	1	3	42.85714286	2	2	1	2	2	2	1	1	2	2	1	1	2	2	1	2	1	1
IL67	10	2	2	30	4	2	2	6	9	3	1	2	2	0	1	5	0	1	1	1	1	1	1	1	1	1	1	1	1	3	42.85714286	2	3	1	2	2	2	1	1	2	1	2	1	2	1	2	1	2	1
IL161	37	2	2	20	4	2	1	5	4	2	2	2	2	0	1	5	0	1	1	1	1	1	1	1	2	0	4	1	1	3	42.85714286	2	1	1	2	1	1	2	1	2	1	2	1	2	1	2	1	2	1
IL144	35	2	2	25	1	2	2	1	4	2	2	2	1	1	1	5	0	1	1	1	1	1	1	1	1	1	4	1	1	6	85.71428571	1	1	1	2	1	2	2	1	2	2	1	2	1	1	2	1	2	1
IL79	10	2	2	51	1	3	1	5	20	3	2	2	2	0	1	3	1	1	1	1	1	1	1	1	1	1	1	1	1	3	42.85714286	2	1	1	1	1	1	1	1	2	3	0	1	2	3	0	1	2	1
IL193	48	2	2	40	4	2	1	5	6	3	2	2	2	0	2	3	1	1	1	1	1	1	1	1	1	1	1	1	1	5	71.42857143	1	1	1	1	1	1	2	1	2	1	2	1	2	1	2	1	2	1
IL29	5	2	2	24	1	2	2	6	2	2	2	2	2	0	3	3	1	1	1	1	1	1	1	1	1	1	1	1	1	3	42.85714286	2	1	1	1	1	1	1	1	2	1	2	1	2	1	2	1	2	1
IL221	56	2	2	21	1	2	2	6	4	2	2	2	2	0	2	3	1	1	1	1	1	1	1	1	1	1	1	1	1	6	85.71428571	1	1	1	1	1	1	1	1	2	1	2	1	2	1	2	1	2	1
IL180	45	2	2	20	4	2	2	4	0.5	1	2	2	2	0	3	5	0	1	1	1	1	1	1	1	1	1	1	2	0	3	42.85714286	2	3	2	2	2	2	1	1	2	1	2	1	2	1	2	1	2	1
NY119	24	2	1	29	1	2	2	6	3	2	2	2	2	0	1	3	1	1	1	1	1	1	1	1	1	1	1	2	0	3	42.85714286	2	1	1	1	1	1	1	1	2	1	2	1	2	1	2	1	2	1
NY123	25	2	1	26	1	2	2	6	2	2	2	2	2	0	3	3	1	1	1	1	1	1	1	1	1	1	1	2	0	3	42.85714286	2	1	1	2	1	1	2	1	2	1	2	1	2	1	2	1	2	1
IL215	58	2	2	43	4	3	2	4	6	3	2	2	2	0	1	3	1	1	1	1	1	1	1	1	1	1	1	1	1	6	85.71428571	1	1	1	1	2	2	1	1	2	1	2	1	2	1	2	1	2	1
NY117	23	2	1	26	1	3	2	2	3	2	2	2	2	0	1	3	1	1	2	0	1	1	1	1	1	1	1	1	1	3	42.85714286	2	2	1	1	1	1	1	1	2	1	2	1	2	1	2	1	2	1
IL21	6	2	2	23	1	3	2	6	1	1	2	2	2	0	1	4	1	1	1	1	1	1	1	1	1	1	1	1	1	6	85.71428571	1	3	1	1	1	1	1	1	2	1	2	1	2	1	2	1	2	1
IL224	47	2	2	24	1	2	2	6	1	1	2	2	2	0	1	3	1	1	1	1	1	1	1	1	1	1	1	1	1	5	71.42857143	1	3	1	1	1	1	1	1	2	1	2	1	2	1	2	1	2	1
IL32	6	2	2	28	2	3	2	4	2	2	2	2	2	0	1	3	1	1	1	1	1	1	1	1	1	1	1	1	1	3	42.85714286	2	1	1	1	1	1	1	1	2	1	2	1	2	1	2	1	2	1
IL14	4	2	2	19	1	3	2	1	1	1	2	2	2	0	1	3	1	1	1	1	1	1	2	0	1	1	1	1	1	3	42.85714286	2	1	1	4	1	1	1	1	2	1	2	1	2	1	2	1	2	1
IL97	20	2	2	24	1	1	2	6	4	2	2	2	2	0	3	3	1	1	1	1	1	1	1	1	1	1	1	1	1	3	42.85714286	2	3	1	1	1	1	1	1	2	1	2	1	2	1	2	1	2	1
IL150	40	2	2	21	1	3	2	5	1	1	2	2	2	0	2	5	0	1	1	1	1	1	1	1	1	1	1	1	1	3	42.85714286	2	1	1	2	1	2	1	1	2	1	2	1	2	1	2	1	2	1
IL4	1	2	2	41	1	4	2	2	7	3	2	2	1	1	1	3	1	1	1	1	1	1	1	1	1	1	1	1	1	7	100	1	1	1	1	1	1	1	1	2	1	2	1	2	1	2	3	0	1
IL149	36	2	2	42	4	2	2	1	2	2	2	2	2	0	1	5	0	1	2	0	1	1	1	1	1	1	1	1	1	3	42.85714286	2	2	1	2	2	2	2	1	2	1	2	1	2	1	2	1	2	1
IL78	10	2	2	21	1	3	2	6	5	2	2	2	1	1	1	3	1	1	1	1	1	1	1	1	1	1	1	1	1	7	100	1	1	1	1	1	1	1	1	2	1	2	1	2	1	2	1	2	1
IL157	41	2	2	32	1	2	2	6	5	2	2	2	2	0	1	5	0	1	1	1	1	1	1	1	1	1	1	1	1	3	42.85714286	2	1	1	2	2	2	2	1	2	1	2	1	2	1	2	1	2	1
IL95	21	2	2	19	4	2	2	6	1	1	2	2	2	0	1	3	1	1	1	1	1	1	1	1	1	1	1	1	1	3	42.85714286	2	1	1	2	1	1	2	1	2	1	2	1	2	1	2	1	2	1
IL150	39	2	2	38	4	2	2	5	6	3	2	2	2	0	1	5	0	1	1	1	1	1	1	1	1	1	2	1	1	3	42.85714286	2	1	1	2	1	2	1	2	1	1	2	1	2	1	2	1	2	1
IL30	4	2	2	26	3	3	2	3	3	2	2	2	2	0		3	1	1	1	1	1	1	1	1	1	1	2	1	1	3	42.85714286	2	1	1	1	1	1	1	1	2	1	2	1	2	1	2	1	2	2
IL213	57	2	2	23	1	2	2	6	1	1	2	2	2	0	1	3	1	1	1	1	1	1	1	1	1	1	2	2	0	3	42.85714286	2	3	2	1	1	1	1	1	2	2	1	2	1	1	2	1	2	1
IL65	8	2	2	27	4	2	2	3	0.9	1	2	2	2	0	1	3	1	1	1	1	1	1	1	1	1	1	2	1	1	3	42.85714286	2	1	1	4	1	1	1	1	2	1	2	1	2	1	2	1	2	1
IL88	14	2	2	31	4	3	2	5	6	3	2	2	1	1	1	4	1	2	1	1	1	1	1	1	1	1	2	1	1	7	100	1	2	1	2	2	2	2	3	0	1	2	1	2	1	2	1	2	1
IL2	1	1	2	23	1	4	2	4	1	1	2	2	2	0	1	3	1	1	1	1	1	1	1	1	2	0	2	1	1	3	42.85714286	2	3	1	1	1	1	1	1	2	2	1	2	1	2	1	2	1	2
IL19	5	2	2	27	1	2	2	6	3	2	2	2	2	0	1	3	1	1	2	0	1	1	1	1	1	1	3	1	1	3	42.85714286	2	2	1	2	2	2	1	3	0	1	2	1	2	1	2	1	2	1
IL74	10	2	2	35	4	3	2	6	1	1	2	2	2	0	1	3	1	1	1	1	1	1	1	1	1	1	3	1	1	3	42.85714286	2	1	1	4	1	1	1	1	2	2	1	1	2	1	2	1	2	1
IL194	48	2	2	32	4	3	1	5	4	2	2	2	2	0	2	3	1	3	1	1	1	1	1	1	1	1	4	1	1	6	85.71428571	1	1	1	1	1	1	2	1	2	1	2	1	2	1	2	1	2	1
IL198	52	2	2	22	2	2	2	6	1	1	2	2	2	0	1	5	0	1	1	1	1	1	1	1	1	1	4	1	1	3	42.85714286	2	3	1	1	2	2	1	1	2	1	2	1	2	1	2	1	2	1
IL202	50	2	2	24	4	2	2	6	1	1	2	2	2	0	1	3	1	1	1	1	1	1	1	1	2	0	4	1	1	3	42.85714286	2	3	1	1	2	2	1	1	2	1	2	1	2	1	2	1	2	1
IL200	52	2	2	40	4	3	2	6	5	2	2	2	2	0	1	3	1	1	1	1	1	1	1	1	1	1	4	1	1	6	85.71428571	1	1	1	1	1	1	1	1	2	1	2	1	2	1	2	1	2	1
IL203	50	2	2	32	4	3	2	6	5	2	2	2	2	0	1	3	1	1	1	1	1	1	1	1	2	0	4	1	1	3	42.85714286	2	1	1	1	2	2	2	1	2	1	2	1	2	1	2	1	2	1
NY136	26	2	1	24	3	2	2	6	2	2	2	2	2	0	3	3	1	1	2	0	2	0	2	0	2	0	4	2	0	1	14.28571429	2	2	2	1	2	2	2	2	1	2	1	1	2	2	1	2	1	1
IL196	54	2	2	28	4	3	1	5	6	3	2	2	2	0	1	5	0	1	1	1	1	1	1	1	1	1	4	1	1	3	42.85714286	2	2	1	2	2	2	2	1	2	1	2	1	2	1	2	1	2	1
IL195	54	2	2	26	4	3	1	5	1	1	2	2	2	0	1	3	1	1	1	1	1	1	1	1	1	1	1	1	1	6	85.71428571	1	3	1	1	1	1	1	1	2	1	2	1	2	1	2	1	2	1
NY129	26	2	1	42	4	4	1	3	1	1	2	2	2	0	3	3	1	1	1	1	1	1	1	1	1	1	2	1	1	5	71.42857143	1	1	1	2	1	1	2	1	2	1	2	1	2	1	2	1	2	1
IL181	45	2	2	26	1	3	2	4	2	2	2	2	2	0	1	5	0	1	2	0	1	1	1	1	1	1	2	2	0	3	42.85714286	2	2		2	2	2	1	1	2	1	2	1	2	1	2	1	2	1
IL93	19	2	2	34	1	3	2	6	6	3	2	2	2	0	1	3	1	1	1	1	1	1	1	1	1	1	2	1	1	3	42.85714286	2	2	1	2	1	1	1	3	0	1	2	2	1	1	2	2	1	2
IL2	1	1	2	23	1	4	2	4	1	1	2	2	2	0	1	3	1	1	1	1	1	1	1	1	2	0	2	1	1	3	42.85714286	2	3	1	1	1	1	1	1	2	2	1	2	1	2	1	2	1	2
IL73	11	2	2	31	1	4	2	5	1	1	2	2	2	0	1	3	1	1	1	1	1	1	1	1	1	1	2	1	1	3	42.85714286	2	1	1	4	1	1	1	2	1	2	1	2	1	2	1	2	1	2
IL143	34	2	2	26	1	3	2	1	10	3	2	2	2	0	1	5	0	1	1	1	1	1	1	1	1	1	2	1	1	3	42.85714286	2	1	1	2	1	1	1	1	2	1	2	1	2	1	2	1	2	1
[truncated: 136 more columns]
